# Supplementary material for: Evidence of primary cilia in the developing rat heart
Source: Cilia. 2018 Jul 31;7:4. doi: 10.1186/s13630-018-0058-z (PMC6069708; doi:10.1186/s13630-018-0058-z)
Supplement: Supplementary file 3 — Additional file 3. Controls for acetylated α-tubulin and ARL13B antibodies. (i) Confocal images of rat kidney sections taken from glomerulus and tubule regions. A Negative, and B positive controls for acetylated-α-tubulin. C Negative, and D positive controls for ARL13B. The images show the presence of primary cilia in the glomerulus region of the kidney. Scale bars are shown for each image. (ii) A video of Z-stacks from the rat kidney glomerulus region stained with acetylated-α-tubulin as a positive control show primary cilia in different planes. [file 13630_2018_58_MOESM3_ESM.zip]

Archive with 2 entries (2 files):
- Figure S1(i).tif
- S1(ii).avi
